# Supplementary material for: Phylogenetic signal of sub‐arctic beetle communities
Source: Ecol Evol. 2022 Feb 16;12(2):e8520. doi: 10.1002/ece3.8520 (PMC8848465; doi:10.1002/ece3.8520)
Supplement: Supplementary file 2 — Supplementary Material [file ECE3-12-e8520-s001.csv]

Process IDs
ARTYT190-12
ASALC015-12
ASALC065-12
ASALC094-12
ASALC199-12
ASALC244-12
ASALC254-12
ASALC267-12
ASALC323-13
ASALC377-13
ASCMT039-11
ASCMT050-11
ASCMT086-11
ASCMT134-11
ASCMT159-11
ASCMT160-11
ASCMT255-11
ASCMT267-11
ASCMT290-11
ASCMT316-11
ASCMT320-11
ASCOL017-10
ASCOL087-10
ASDBC014-11
ASDBC092-11
ASDBC106-11
ASDBC136-11
AWWBC039-09
AWWBC054-09
BBCCM013-10
BBCCM030-10
BBCCM060-10
BBCCM091-10
BBCCM115-10
BBCCM161-10
BBCCM177-10
BBCCM234-10
BBCCM260-10
BBCCM273-10
BBCCM312-10
BBCCM330-10
BBCCM361-10
BBCCM392-10
BBCCM437-10
BBCCM445-10
BBCCM454-10
BBCCM506-10
BBCCM550-10
BBCCM558-10
BBCCM587-10
BBCCM599-10
BBCCM613-10
BBCCM619-10
BBCCM625-10
BBCCM670-10
BBCCM710-10
BBCCM744-12
BBCCM759-12
BBCCM783-12
BBCCN014-10
BBCCN028-10
BBCCN033-10
BBCCN069-10
BBCCN084-10
BBCCN116-10
BBCCN124-10
BBCCN129-10
BBCCN166-10
BBCCN178-10
BBCCN203-10
BBCCN234-10
BBCCN239-10
BBCCN255-10
BBCCN264-10
BBCCN271-10
BBCCN294-10
BBCCN303-10
BBCCN321-10
BBCCN327-10
BBCCN367-10
BBCCN380-10
BBCCN389-10
BBCCN391-10
BBCCN405-10
BBCCN438-10
BBCCN447-10
BBCCN454-10
BBCCN496-10
BBCCN524-10
BBCCN532-10
BBCCN542-10
BBCCN667-10
BBCCN677-10
BBCCN698-10
BBCCN707-10
BBCCN720-10
BBCCN743-10
BBCCN750-10
BBCCN796-10
BBCCN816-10
BBCCN854-10
BBCCN877-10
BBCCN879-10
BBCCN905-10
BBCCN934-10
BBCCN980-10
BBCCN991-10
BBCEC044-09
BBCEC094-09
BBCEC137-09
BBCEC174-09
BBCEC207-09
BBCEC251-09
BBCEC264-09
BBCEC283-09
BBCEC312-09
BBCEC334-09
BBCEC373-09
BBCEC427-10
BBCEC453-10
BBCEC457-10
BPCCB028-10
BPCCB053-10
BPCCB064-10
CAARC077-10
CNC495-11
CNCCG422-12
CNCCG491-12
CNBPD114-12
CNBPE770-13
CNC1047-11
CNC111-11
CNC114-11
CNC1398-11
CNC1461-11
CNC1507-11
CNC1567-11
CNC1623-11
CNC1701-11
CNC1826-11
CNC1930-11
CNC717-11
CNC932-11
CNCCA413-12
CNCCA641-12
CNCCB002-11
CNCCB034-11
CNCCB1185-11
CNCCB1282-11
CNCCB1383-11
CNCCB186-11
CNCCB2017-11
CNCCB2028-11
CNCCB2285-11
CNCCB2399-11
CNCCB2409-11
CNCCB2489-11
CNCCB2495-11
CNCCB2717-11
CNCCB305-11
CNCCB338-11
CNCCB364-11
CNCCB375-11
CNCCB423-11
CNCCB458-11
CNCCB466-11
CNCCB506-11
CNCCB572-11
CNCCB596-11
CNCCB647-11
CNCCB719-11
CNCCB720-11
CNCCB780-11
CNCCB891-11
CNCCB906-11
CNCCC076-11
CNCCC1107-11
CNCCC1358-11
CNCCC1386-11
CNCCC198-11
CNCCD1187-11
CNCCD1367-11
CNCCD1517-11
CNCCD1636-11
CNCCD347-11
CNCCD858-11
CNCCD906-11
CNCCE1280-12
CNCCE135-12
CNCCE141-12
CNCCE146-12
CNCCE1516-12
CNCCE1545-12
CNCCE1772-12
CNCCE1853-12
CNCCE1891-12
CNCCE218-12
CNCCE226-12
CNCCE2345-12
CNCCE2473-12
CNCCE2641-12
CNCCE2727-12
CNCCE342-12
CNCCE406-12
CNCCE780-12
CNCCE828-12
CNCCF1197-12
CNCCF1239-12
CNCCF1519-12
CNCCF1628-12
CNCCF1670-12
CNCCF1984-12
CNCCF450-12
CNCCF821-12
CNCCF889-12
CNCCG1070-12
CNCCG115-12
CNCCG1235-12
CNCCG1309-12
CNCCG1652-12
CNCCG1882-12
CNCCG1938-12
CNCCG299-12
CNCCG516-12
CNCCG567-12
CNCCH086-12
CNCCH1150-12
CNCCH1305-12
CNCCH1509-12
CNCCH1548-12
CNCCH1617-12
CNCCH1716-12
CNCCH193-12
CNCCH210-12
CNCCH280-12
CNCCH365-12
CNCCH512-12
CNCCH656-12
CNCCH915-12
CNCCI038-12
CNCCI078-12
CNCCI206-12
CNCCI270-12
CNCCI670-12
CNCCI756-12
CNCCI882-13
CNCCI955-13
CNCCI976-13
CNCCJ112-13
CNCCJ238-13
CNEIB071-12
CNEIB1673-12
CNEIB184-12
CNEIC3161-12
CNEID096-12
CNEIF2276-12
CNEIG055-12
CNEIG057-12
CNEIH1335-13
CNEIH1352-13
CNEII052-13
CNEIJ018-13
CNGIA026-12
CNGIB059-12
CNGIB479-12
CNGIB488-12
CNGIB519-12
CNGIC213-12
CNGIC257-12
CNGID122-12
CNGID148-12
CNGID190-12
CNGID195-12
CNGIE288-12
CNGIE387-12
CNGLE458-13
CNGLE459-13
CNGLF311-13
CNGLF320-13
CNGRD1274-12
CNJAD2488-12
CNJAD2498-12
CNJAD2528-12
CNJAG1158-12
CNPAA463-13
CNPAD216-13
CNPAE479-13
CNPPA1472-12
CNPPA3853-12
CNPPA3881-12
CNPPB2086-12
CNPPB2103-12
CNPPB2258-12
CNPPB441-12
CNPPC1828-12
CNPPC1865-12
CNPPC320-12
CNPPD2453-12
CNPPD835-12
CNPPE1498-12
CNPPE1531-12
CNPPE354-12
CNPPF1412-12
CNPPF1426-12
CNPPF1490-12
CNPPF1520-12
CNPPJ998-12
CNRMA960-12
CNRMC1289-12
CNRMC1301-12
CNRMC1716-13
CNRMD2524-12
CNRMD2543-12
CNRMD2553-12
CNRMD2575-12
CNRMD2831-12
CNRMD2840-12
CNRME1712-12
CNRME5032-12
CNRME5042-12
CNRME5070-12
CNRMF1782-12
CNRMF1812-12
CNRMF1861-12
CNRMF1870-12
CNRMF596-12
CNSLA149-12
CNSLB278-12
CNSLC073-12
CNSLD502-12
CNSLD535-12
CNSLD593-12
CNSLE377-12
CNSLF078-12
CNSLH197-12
CNSLI003-12
CNSLI166-12
CNWBC434-13
CNWLB571-12
CNWLB592-12
CNWLB617-12
CNWLB622-12
CNWLE077-12
CNWLE085-12
CNWLE2484-12
CNWLF2160-12
CNWLG004-12
CNWLI006-12
COLON018-10
COLON039-10
EBCCH022-11
EBCCH064-11
EBCCH096-11
EBCCH109-11
EBCCH129-11
EBCCH145-11
EBCCH178-11
EBCCH180-11
EBCCH217-11
EBCCH229-11
EBCCH235-11
EBCCH251-11
EBCCH289-11
EBCCH312-11
EBCCH346-11
EBCCH350-11
EBCCH374-11
EBCCH417-11
EBCCH427-11
EBCCH454-11
EBCCH460-11
EBCCH493-11
EBCCH513-11
EBCCH552-11
EBCCH562-11
EBCCH581-11
EBCCH587-11
EBCCH603-11
EBCCH618-11
EBCCH634-11
EBCCH663-11
EBCCH670-11
EBCCH680-11
EBCCH731-11
EBCCH753-11
EBCCH754-11
EBCCH780-11
EBCCH828-11
EBCCH833-11
EBCCH870-11
EBCCH879-11
EBCCH890-11
EBCCH901-11
EBCCH948-11
EBCCH966-11
ECCAC184-09
ECCAC262-09
ECCAC318-09
ECCAC558-09
GMTAP405-12
GMTAP443-12
GMTAP452-12
GMTAP462-12
HEAPR3316-12
HEAPR3348-12
HEJUL2135-12
HEJUL312-12
HEMAY801-12
HEOCT1038-12
JSAUG1571-11
JSCOL008-11
JSCOL029-11
JSCOL035-11
JSCOL088-11
JSCOL095-11
JSCOL103-11
JSCOL147-11
JSCOL153-11
JSCOL186-11
JSCOL199-11
JSCOL219-11
JSCOL237-11
JSCOL249-11
JSCOL264-11
JSCOL273-11
JSCOL297-11
JSCOL330-11
JSCOL396-11
JSJUL1525-11
JSJUL1562-11
JSJUL2221-11
JSSEP893-11
LDDBC016-10
LDDBC067-10
LDDBC076-10
LDDBC086-10
LVCOC018-10
LVCOC020-10
LVCOC040-10
LVCOC103-11
NCCG041-11
NCCG093-11
PAAPR1615-12
PAAPR1631-12
PAAUG1043-12
PAJUL1437-12
PAJUN1391-12
PHCOL099-11
PAJUN1420-12
PAJUN1424-12
PHAPR841-11
PHCOL021-11
PHCOL045-11
PHCOL059-11
PHCOL061-11
PHCOL062-11
PHCOL098-11
PHCOL108-11
PHCOL133-11
PHCOL146-11
PHCOL156-11
PHCOL163-11
PHCOL164-11
PHCOL173-11
PHJUL2648-11
PHJUN2236-11
PHJUN3518-11
PHLCH230-10
PHMAL205-10
PHMAL217-10
PHMAL235-10
PHMTT761-10
PHMTT782-10
PHMTT793-10
PHMTV299-10
PHMTV307-10
PHMTV348-10
RGDLC057-09
RGDLC066-09
SMTPB10067-13
SMTPB1052-13
SMTPB11471-13
SMTPB11977-13
SMTPB12328-13
SMTPB12333-13
SMTPB12665-13
SMTPB12808-13
SMTPB13162-13
SMTPB13445-13
SMTPB13936-13
SMTPB13958-13
SMTPB13969-13
SMTPB14419-13
SMTPB15443-13
SMTPB15841-13
SMTPB16372-13
SMTPB17342-13
SMTPB17365-13
SMTPB17367-13
SMTPB18050-13
SMTPB18246-13
SMTPB18554-13
SMTPB20218-13
SMTPB20437-13
SMTPB20447-13
SMTPB21139-13
SMTPB21180-13
SMTPB2576-13
SMTPB3033-13
SMTPB3108-13
SMTPB3119-13
SMTPB4777-13
SMTPB4770-13
SMTPB5228-13
SMTPB656-13
SMTPB7890-13
SMTPB9622-13
SMTPB9969-13
SMTPB9975-13
SSBAA5624-12
SSBAB1419-12
SSBAC3635-12
SSBAC3643-12
SSBAC3650-12
SSBAC4273-12
SSBAC4303-13
SSBAC4316-13
SSBAD3568-12
SSBAD4650-13
SSBAD4680-13
SSEIA1119-13
SSEIA1128-13
SSEIA182-13
SSEIA2953-13
SSEIA2992-13
SSEIA3316-13
SSEIA7789-13
SSJAA1423-13
SSJAA836-13
SSJAB101-13
SSWLA2210-13
SSWLA4851-13
SSWLA708-13
SSWLB1182-13
SSWLB2339-13
SSWLB2951-13
SSWLB2968-13
SSWLB3004-13
SSWLB3012-13
SSWLB3988-13
SSWLB5754-13
SSWLC3360-13
SSWLC3405-13
SSWLC3453-13
SSWLC3476-13
TWCOL036-09
TWCOL070-09
TWCOL078-09
TWCOL244-09
TWCOL255-09
TWCOL271-09
TWCOL273-09
TWCOL306-09
TWCOL311-09
TWCOL344-09
TWCOL352-09
TWCOL388-10
TWCOL439-10
TWCOL475-10
TWCOL530-10
TWCOL535-10
TWCOL607-10
UAMIC025-12
UAMIC050-12
UAMIC071-12
UAMIC113-13
ASALC521-13
ASALC585-13
ASALC615-13
ASALC660-13
CNC1425-11
CNC1859-11
CNC1880-11
CNC1936-11
CNC982-11
CNCCA2564-12
CNCCA3014-12
CNCCB760-11
CNCCC036-11
CNCCC1259-11
CNCCC746-11
CNCCD738-11
CNCCE2393-12
CNCCF1157-12
CNCCF1781-12
CNCCF1784-12
CNCCF1833-12
CNCCF514-12
CNCCF703-12
CNCCF970-12
CNCCG1341-12
CNCCG1366-12
CNCCG1391-12
CNCCG1398-12
CNCCG1419-12
CNCCG1848-12
CNCCG1966-12
CNCCH1345-12
CNCCH1348-12
CNCCH2032-12
CNCCH771-12
CNCCH856-12
CNCCI898-13
CNCCI899-13
CNGIL364-13
HPPPB573-13
HPPPD1212-13
HPPPD1609-13
HPPPI910-13
HPPPM588-13
PAJUN042-12
SSEIA8516-13
SSEIB7807-13
SSJAB3472-13
SSJAC1009-13
SSJAC1383-13
SSJAD2868-13
SSPAB5141-13
UAMIC136-13
UAMIC173-13
UAMIC223-13
UAMIC255-13
UAMIC271-13
UAMIC340-13
UAMIC358-13
UAMIC432-13
UAMIC448-13
VVGC1422-11
VVGPL1312-12
VVGPL2056-13
ASALC448-13
ASALC461-13
ASALC474-13
CNC1098-11
CNC1115-11
CNC1136-11
CNC1137-11
CNC1384-11
CNC1635-11
CNC1644-11
CNC1722-11
CNC521-11
CNCCA2570-12
CNCCA2643-12
CNCCA625-12
CNCCB1280-11
CNCCB1394-11
CNCCB250-11
CNCCB2566-11
CNCCC454-11
CNCCC745-11
CNCCD1286-11
CNCCD1516-11
CNCCD1553-11
CNCCD1673-11
CNCCD788-11
CNCCE106-12
CNCCE1482-12
CNCCE1539-12
CNCCE365-12
CNCCF1198-12
CNCCF1218-12
CNCCF1516-12
CNCCF203-12
CNCCF423-12
CNCCF529-12
CNCCF683-12
CNCCF940-12
CNCCG1344-12
CNCCG1675-12
CNCCG954-12
CNCCH1410-12
CNCCH1719-12
CNCCH2081-12
CNCCH2088-12
CNCCH532-12
CNCCH654-12
CNCCH712-12
CNCCH726-12
CNCCI107-12
CNCCI831-12
CNSLP225-13
HPPPC660-13
HPPPD1608-13
RBINA2537-13
RBINA5431-13
SSEIA8462-13
SSJAC1002-13
SSJAC1376-13
SSJAD4167-13
SSPAA9817-13
SSPAA9892-13
SSWLB3152-13
SSWLD2733-13
CNC1363-11
CNC1647-11
CNC1695-11
CNC1728-11
CNC1827-11
CNC1960-11
CNCCA2599-12
CNCCA3002-12
CNCCA3028-12
CNCCA3061-12
CNCCA721-12
CNCCB1261-11
CNCCB1395-11
CNCCB1402-11
CNCCB1558-11
CNCCB1941-11
CNCCB201-11
CNCCB2410-11
CNCCB2516-11
CNCCB2657-11
CNCCB785-11
CNCCC869-11
CNCCE2040-12
CNCCE2223-12
CNCCE2390-12
CNCCE2780-12
CNCCF1764-12
CNCCF1787-12
CNCCF566-12
CNCCF927-12
CNCCF930-12
CNCCG1399-12
CNCCG313-12
CNCCG367-12
CNCCG535-12
CNCCG721-12
CNCCH1267-12
CNCCH1341-12
CNCCH1363-12
CNCCH1629-12
CNCCH1686-12
CNCCH1976-12
CNCCH236-12
CNCCH363-12
CNCCH758-12
CNCCI105-12
CNGIJ580-13
CNSLO319-13
CNSLR047-13
CNWBE570-13
HPPPB165-13
HPPPD1230-13
HPPPH779-13
PAJUN1214-12
RBINA2002-13
RBINA5061-13
SFWIB058-13
SSEIA8503-13
SSEIB12873-13
SSJAB4139-13
SSPAB6795-13
SSWLB3112-13
SSWLB3139-13
SSWLE096-13
CNBPN669-13
CNC020-11
CNC1602-11
CNCCA3017-12
CNCCA880-12
CNCCC473-11
CNCCF1897-12
CNCCF879-12
CNCCG1205-12
CNCCH075-12
CNCCI132-12
CNCCI685-12
CNCCJ1207-13
CNCCJ3787-14
CNCCJ534-13
CNCCJ629-13
CNCCJ726-13
CNCCJ829-13
CNGIH027-13
CNPAJ027-13
CNRMF1839-12
CNROB635-13
CNROC138-13
CNROC166-13
CNROD398-13
CNROD417-13
CNROD465-13
CNROD483-13
CNROD484-13
CNROD523-13
CNROE103-13
CNROE1092-13
CNROE1128-13
CNROE1133-13
CNROE162-13
CNROF126-13
CNROF623-13
CNROG046-13
CNROJ866-13
CNROK1177-13
CNROK1195-13
CNROK1238-13
CNROK1258-13
CNROL866-13
CNROM1010-13
CNROM1016-13
CNROM1061-13
CNROM990-13
CNWLB070-12
HPPPF1154-13
HPPPH004-13
HPPPH1190-13
HPPPI1502-13
HPPPI1509-13
HPPPI933-13
HPPPJ1099-13
HPPPJ998-13
HPPPN453-13
MBIOB027-13
MBIOC112-13
MBIOC127-13
RBINA2648-13
SSJAD4114-13
SSWLD3385-13
MBIOC192-13
MBIOD1001-13
MBIOD1003-13
MBIOD1030-13
MBIOD1050-13
MBIOD1056-13
MBIOD1071-13
MBIOD1076-13
MBIOD983-13
MBIOE1472-13
MBIOE1479-13
MBIOE1505-13
MBIOE1515-13
MBIOE1534-13
MBIOE1580-13
MBIOE1605-13
MBIOF1437-13
MBIOF1479-13
MBIOF1515-13
MBIOF1547-13
NGNAJ016-13
NGNAL691-13
NGNAL701-13
OWEVG310-13
OWEVG316-13
SMTPD075-13
SMTPD1051-13
SMTPD1327-13
SMTPD1593-13
SMTPD1928-13
SMTPD2189-13
SMTPD3010-13
SMTPD3172-13
SMTPD5368-13
SMTPD5516-13
SMTPD5625-13
SMTPD830-13
SSBAF7779-13
SSEIB6951-13
SSEIB7150-13
SSEIB7185-13
SSEIC4294-13
SSEIC4301-13
SSEIC4322-13
SSEIC4334-13
SSEID096-13
SSJAC1418-13
SSJAD6170-13
SSJAE1665-13
SSJAF5599-13
SSPAC10021-13
SSPAC10030-13
SSPAC10450-13
SSPAC10451-13
SSPAC10781-13
SSPAC10828-13
SSPAC3435-13
SSPAC6433-13
SSPAC7173-13
SSPAC7983-13
SSPAC9156-13
SSWLA017-13
SSWLD1213-13
SSWLE2244-13
CNBRE917-14
CNBRM691-14
CNCCJ1268-14
CNCCJ1304-14
CNCCJ1306-14
CNCCJ1321-14
CNCCJ1377-14
CNCCJ1379-14
CNCCJ1567-14
CNCCJ2585-14
CNCCJ2605-14
CNCCJ2796-14
CNCCJ2961-14
CNCCJ2963-14
CNCCJ934-13
CNFDD595-14
CNFDE492-14
CNFDE870-14
CNFDE872-14
CNFDF814-14
CNFNE1098-14
CNFNE1296-14
CNFNE1305-14
CNFNE1471-14
CNFNE1783-14
CNFNE1793-14
CNFNE2123-14
CNFNE2131-14
CNFNE2145-14
CNFNE2270-14
CNFNE2283-14
CNFNE533-14
CNFNE646-14
CNFNF1309-14
CNFNF1865-14
CNFNF2072-14
CNFNF891-14
CNFNG277-14
CNFNJ241-14
CNFNK047-14
CNGBJ1417-14
CNGME1006-14
CNGME841-14
CNGME907-14
CNGME988-14
CNRON165-13
COPFC007-14
COPFC049-14
INRMA1177-14
INRMA1334-14
MBIOF1421-13
MBIOL051-14
MBIOL454-14
MBIOP789-14
MBIOP798-14
PHNXN813-14
SSJAF8029-13
SSWLE2490-13
SSWLE2793-13
SSWLE3142-13
SSWLE6924-13
SSWLF3742-13
SSWLF3775-13
UAMIC1809-14
CNBRC370-14
CNBRD223-14
CNBRL340-14
CNBRL363-14
CNBRL383-14
CNBRM070-14
CNCCJ1017-13
CNCCJ1042-13
CNCCJ1044-13
CNCCJ1242-14
CNCCJ1465-14
CNCCJ2327-14
CNCCJ2599-14
CNCCJ2657-14
CNCCJ2968-14
CNCCJ908-13
CNCCJ991-13
CNFNE114-14
CNFNE1486-14
CNFNE1752-14
CNFNE1753-14
CNFNE2114-14
CNFNE2459-14
CNFNF1463-14
CNFNF1471-14
CNFNF479-14
CNFNF482-14
CNFNF898-14
CNFNF957-14
CNFNG901-14
CNGBD165-13
CNGBD174-13
CNGBE591-14
CNGMC2145-13
CNGMC2503-14
CNPED1388-14
CNPEE2086-14
CNPEG630-14
CNPEJ172-14
CNPEO1083-14
CNPKD1182-14
CNPKD1205-14
CNPKD820-13
CNPKF1753-14
CNROL1090-13
CNROL1133-13
CNROL1158-13
CNROL1202-13
CNROM607-13
CNROM629-13
CNROM646-13
CNROM662-13
CNROM669-13
CNROM676-13
CNRON248-13
CNRON276-13
CNRON291-13
CNRON296-13
CNRON300-13
CNRON312-13
SSJAD6482-13
SSJAF8490-13
SSWLF3310-13
SSWLF3311-13
CNBRD871-14
CNBRD884-14
CNBRH235-14
CNBRM697-14
CNFNE1481-14
CNFNI569-14
CNGBC1835-13
CNGBD461-13
CNGBE619-14
CNGBG1557-14
CNGBG1599-14
CNGBH634-14
CNGBI1012-14
CNGBJ1378-14
CNGBJ1403-14
CNGMC2480-14
CNGMC2498-14
CNPEA1141-14
CNPEA1191-14
CNPEA1210-14
CNPEB1836-14
CNPEC1798-14
CNPED1526-14
CNPED1536-14
CNPED1539-14
CNPED1550-14
CNPEE1809-14
CNPEG426-14
CNPEG427-14
CNPEI166-14
CNPEJ153-14
CNPEJ182-14
CNPEK095-14
CNPEM2500-14
CNPEM3387-14
CNPEP1446-14
CNPEQ727-14
CNPER012-14
CNPET255-14
CNPET289-14
CNPKD867-13
CNRON810-13
CNRON832-13
CNRON838-13
CNRON840-13
CNRON848-13
CNROO477-13
CNROO502-13
CNROP591-13
CNROS650-13
COPFC003-14
HPPPH023-13
MBIOG344-13
MBIOK512-14
MBIOL432-14
MBION640-14
NGNAN3048-14
NGNAN3054-14
NGNAN3057-14
NGNAO1429-14
SSJAF7515-13
SSJAF7590-13
SSPAC12538-13
SSPAC12541-13
CNBRE906-14
CNBRH244-14
CNBRL442-14
CNBRL445-14
CNBRN1111-14
CNBRN282-14
CNFDD577-14
CNFDD608-14
CNFDD616-14
CNFDD650-14
CNFDE1007-14
CNFDE1018-14
CNFDE497-14
CNFDE558-14
CNFDE570-14
CNFDE576-14
CNFDE606-14
CNFDE620-14
CNFDE623-14
CNFDE625-14
CNFDE630-14
CNFDE668-14
CNFDE734-14
CNFDE772-14
CNFDE790-14
CNFDE800-14
CNFDE815-14
CNFDE831-14
CNFDE834-14
CNFDE892-14
CNFDE901-14
CNFDE906-14
CNFDE922-14
CNFDE987-14
CNFDE995-14
CNFNE1244-14
CNFNE1923-14
CNFNF1474-14
CNFNF893-14
CNFNF959-14
CNGBJ2202-14
CNGBK1667-14
CNGBK1688-14
CNGME1028-14
CNPEF929-14
CNPEL2024-14
CNPEO1122-14
CNPEO1129-14
CNPEQ720-14
CNPKC879-13
CNRON805-13
CNRON834-13
MBIOH595-13
MBIOI1193-13
MBIOL424-14
MBIOL431-14
MBIOL459-14
MBION673-14
MBION674-14
NGNAN3060-14
NGNAO1423-14
SSJAF8744-13
SSWLF3418-13
SSWLF4822-13
BMAPA195-14
BMAPA290-14
CNBRA085-14
CNBRE1116-14
CNBRF897-14
CNBRG451-14
CNBRJ213-14
CNBRK062-14
CNBRL120-14
CNBRL247-14
CNBRL275-14
CNBRL284-14
CNBRL315-14
CNBRM284-14
CNBRM300-14
CNBRN014-14
CNBRN029-14
CNBRN1424-14
CNBRN411-14
CNBRN439-14
CNBRO804-14
CNBRP1431-14
CNBRP1651-14
CNBRP1660-14
CNBRP1665-14
CNCCJ2087-14
CNCCJ2096-14
CNCCJ2559-14
CNCCJ3061-14
CNCCJ3345-14
CNCCJ3887-14
CNFDE088-14
CNFDE1609-14
CNFDF526-14
CNFDF537-14
CNFDH013-14
CNFDH1328-14
CNGBJ1360-14
CNGBJ2207-14
CNGBJ2214-14
CNGBK1677-14
CNGME857-14
CNGMG1796-14
CNPEB1854-14
CNPEB1865-14
CNPEC1779-14
CNPEC1795-14
CNPED1001-14
CNPED1513-14
CNPED923-14
CNPED983-14
CNPEE1145-14
CNPEE2082-14
CNPEF922-14
CNPEF926-14
CNPEM3346-14
CNPEM3367-14
CNPEN864-14
CNPEO1164-14
CNPKC877-13
CNPKF1853-14
NGNAO132-14
PAAPR1794-12
SSJAF2704-13
CNFDH1645-14
CNFDH1672-14
CNFDH938-14
CNFDJ193-14
CNFDL256-14
CNFDM456-14
CNFDO312-14
CNFDO339-14
CNFDO366-14
CNFDO375-14
CNFDO382-14
CNFDO411-14
CNFDO843-14
CNFDO851-14
CNFNE2795-14
CNFNE2815-14
CNFNE2837-14
CNFNE2845-14
CNFNF2791-14
CNFNF2793-14
CNFNG1410-14
CNFNG1435-14
CNFNG1445-14
CNFNG904-14
CNFNH1967-14
CNFNH198-14
CNFNN062-14
CNFNN536-14
CNFNN709-14
CNFNO517-14
CNFNO537-14
CNFNO567-14
CNFNO588-14
CNFNP193-14
CNFNP2128-14
CNFNQ139-14
CNFNQ141-14
CNFNQ312-14
CNFNQ320-14
CNFNQ353-14
CNFNQ361-14
CNFNQ374-14
CNFNQ389-14
CNFNQ403-14
CNFNR2862-14
CNFNR2928-14
CNFNR2939-14
CNFNR2964-14
CNFNR3219-14
CNFNR3253-14
CNFNR3256-14
CNFNR3296-14
CNFNR3314-14
CNFNR3315-14
CNFNR3363-14
CNFNR3368-14
CNFNR3396-14
CNFNR3422-14
CNFNS1313-14
CNFNS1321-14
CNFNS1532-14
CNFNS1542-14
CNFNT2249-14
CNGBK154-14
CNGBK182-14
CNGBM223-14
CNGBM440-14
CNGBN2825-14
CNGBN2826-14
CNGBO949-14
CNGMD1877-14
CNGMF1628-14
CNGMF1638-14
CNGMF1669-14
CNKJE2097-14
CNKJE2110-14
CNKJF1883-14
CNKJK063-14
CNKJK075-14
CNKJK1847-14
CNKJK1867-14
CNKJK1875-14
CNKJL1043-14
CNKOA186-14
CNKOA188-14
CNKOA350-14
CNKOA353-14
CNKOC074-14
CNKOD830-14
CNKOE1863-14
CNKOE1887-14
CNKOF1478-14
CNKOM076-14
CNKOM696-14
CNKON671-14
CNKOO736-14
CNKOP1474-14
CNLMA072-14
CNLMA075-14
CNLMC035-14
CNLMC688-14
CNLMD1476-14
CNLMD1493-14
CNLMD1578-14
CNLME160-14
CNLME787-14
CNLME809-14
CNLME834-14
CNMIC1609-14
CNMID1788-14
CNMID1820-14
CNMIE720-14
CNPEC2109-14
CNPEE1188-14
CNPEN1020-14
CNPEN856-14
CNPEO086-14
CNPEP1258-14
CNPES235-14
CNPKE513-14
CNPKF2591-14
CNPKG012-14
CNPKG1131-14
CNPKJ2812-14
CNTND080-14
CNTND2301-14
INRMA1579-14
INRMA1710-14
CNCCJ2240-14
CNCCJ3297-14
CNCCJ833-13
CNLMO1861-14
CNLMP1483-14
CNPKN573-14
CNTNE1880-14
CNTNF1891-14
CNTNF1911-14
CNTNG169-14
INRMA1852-14
LYMAA2246-14
LYMAA2271-14
LYMAA2987-14
LYMAA3020-14
LYMAA3085-14
LYMAA3245-14
MBION646-14
NGAAA1898-14
NGAAC1662-14
NGAAD1757-14
NGNAT515-14
NGNAU129-14
NGNAX4723-14
NGNAZ463-14
SMTPB16354-13
SMTPF8660-14
SSBRB5312-14
SSGBA3239-14
SSGBA3245-14
SSGBA4980-14
SSGBA5362-14
SSJAF8032-13
SSROA035-14
SSROA1036-14
SSROA1041-14
SSROA1062-14
SSROA1069-14
SSROA1088-14
SSROA132-14
SSROA135-14
SSROA138-14
SSROA142-14
SSROA146-14
SSROA2677-14
SSROA2786-14
SSROA2799-14
SSROA2830-14
SSROA3190-14
SSROA3242-14
SSROA3293-14
SSROA3372-14
SSROA3457-14
SSROA3686-14
SSROA3690-14
SSROA723-14
SSROA726-14
SSROA728-14
SSROB7194-14
SSROB7238-14
SSWLA1682-13
SSWLA1692-13
UAMU816-14
UAMU927-14
CNLMG010-14
CNLMG500-14
CNLMH542-14
CNLML068-14
CNLMN1598-14
CNLMN1608-14
CNLMN2038-14
CNLMN2045-14
CNLMN2046-14
CNLMN2048-14
CNLMN2052-14
CNLMN2089-14
CNLMO1917-14
CNLMO2489-14
CNLMO2511-14
CNLMO2516-14
CNLMP1481-14
CNLMP2009-14
CNPKO3874-14
SSROA2093-14
SSROA2483-14
SSROA2503-14
SSROA2521-14
SSROA2572-14
SSROA2587-14
SSROA2664-14
SSROA2715-14
SSROA273-14
SSROA2737-14
SSROA2784-14
SSROA3162-14
SSROA3175-14
SSROA3205-14
SSROA3225-14
SSROA3236-14
SSROA3238-14
SSROA3240-14
SSROA3263-14
SSROA3284-14
SSROA3398-14
SSROA3410-14
SSROA3451-14
SSROA3462-14
SSROA3464-14
SSROA460-14
SSROA869-14
SSROA945-14
SSROA985-14
SSROB1839-14
SSROB2763-14
SSROB2960-14
SSROB2993-14
SSROB3502-14
SSROB3519-14
SSROB5189-14
SSROB619-14
SSROB636-14
SSROB6686-14
SSROB6692-14
SSROB6693-14
SSROB6700-14
SSROB6705-14
SSROB671-14
SSROB7200-14
CNFNR4087-14
CNFNR4121-14
CNFNR4123-14
CNFNR4134-14
CNFNR4140-14
CNFNR4152-14
CNFNT2307-14
CNFNT2314-14
CNFNU1280-14
CNKJK1653-14
CNKJK1657-14
CNKJM2178-14
CNKJM2223-14
CNKJM2331-14
CNKJN222-14
CNKJN669-14
CNKJN682-14
CNKJP1135-14
CNKJP1154-14
CNKOR1576-14
CNLML065-14
CNLMN1623-14
CNLMN1628-14
CNLMN469-14
CNLMO1847-14
CNLMQ944-14
CNMIF2000-14
CNMIF680-14
CNMIF692-14
CNMIG803-14
CNMIG807-14
CNMIH2348-14
SSBRA2133-14
SSBRA2169-14
SSBRA2445-14
SSBRA3494-14
SSBRA3501-14
SSFDA104-14
SSFDA1120-14
SSFDA1129-14
SSFDA1174-14
SSFDA1183-14
SSFDA1759-14
SSFDA2355-14
SSFDB2095-14
SSFDB2103-14
SSFDB2955-14
SSFDB4650-14
SSFDB4664-14
SSFDB4689-14
SSFDC1250-14
SSFDC1260-14
SSFDC1278-14
SSFDC163-14
SSFDC2223-14
SSFDC2257-14
SSFDC359-14
SSFDC3759-14
SSFDC3782-14
SSFDC3789-14
SSFDC4822-14
SSFDC4850-14
SSFDC4858-14
SSFDC6006-14
CNTNC111-14
CNTNE1743-14
SSBRA2109-14
SSBRA2171-14
SSBRA540-14
SSBRB1001-14
SSBRB1006-14
SSBRB1028-14
SSBRB1048-14
SSBRB1066-14
SSBRB1072-14
SSBRB1098-14
SSBRB1103-14
SSBRB1112-14
SSBRB1123-14
SSBRB1139-14
SSBRB1141-14
SSBRB1143-14
SSBRB1194-14
SSBRB1309-14
SSBRB1315-14
SSBRB2435-14
SSBRB2979-14
SSBRB2982-14
SSBRB3125-14
SSBRB4896-14
SSBRB4900-14
SSBRB5044-14
SSBRB5047-14
SSBRB5062-14
SSBRB5075-14
SSBRB5147-14
SSBRB5149-14
SSBRB646-14
SSBRB785-14
SSBRB792-14
SSBRB811-14
SSBRB812-14
SSBRB857-14
SSBRB898-14
SSBRB908-14
SSBRB911-14
SSBRB913-14
SSBRB944-14
SSBRB977-14
SSBRB993-14
SSBRC231-14
SSBRC2763-14
SSBRC2968-14
SSBRC3113-14
SSGBA2407-14
SSGBA2410-14
SSGBA2432-14
SSGBA2438-14
SSGBA2514-14
SSGBA2524-14
SSGBA2533-14
SSGBB1262-14
SSGBB4020-14
SSGBB4060-14
SSGBB4092-14
SSGBB5936-14
SSGBB6539-14
SSGBC171-14
CNCCJ3505-14
CNCCJ3517-14
CNCCJ3603-14
CNCCJ3648-14
CNGHA067-14
CNGHD014-14
CNGUA340-14
CNIVD1350-14
CNKLF332-15
CNMIH2329-14
CNNHD150-14
CNNHD160-14
CNNHD2768-14
CNNHG1280-14
CNSIA733-15
CNSIA745-15
CNTNE1723-14
CNTNE1724-14
CNTNE1738-14
CNTNE1751-14
CNTNE1795-14
CNTNE1891-14
CNTNF1913-14
CNTNG154-14
CNTNK665-14
COLNF1190-14
COLNF1843-15
COLNF779-14
CONTA462-14
CONTA605-14
CONTA713-14
SMTPI075-14
SMTPI2133-14
SMTPI2136-14
SMTPI3230-14
SMTPI4285-14
SMTPI4725-14
SMTPI6815-14
SMTPI6911-14
SMTPI8059-14
SMTPI8768-14
SMTPI9316-14
SMTPJ1070-14
SMTPJ1130-14
SMTPJ1562-14
SMTPJ2070-14
SMTPJ2405-14
SMTPJ2417-14
SMTPJ2813-14
SMTPJ2913-14
SMTPJ986-14
SSBRB2447-14
SSBRB2448-14
SSBRB5340-14
SSBRB5356-14
SSBRB5362-14
SSBRB5367-14
SSBRB5392-14
SSGBB808-14
SSROA3639-14
SSROB6675-14
SSROB7532-14
SSROB7542-14
UAMIC2215-14
CNBFA169-15
CNGUA338-14
CNGUH339-15
CNKLC449-14
CNKLC463-14
CNKTB2120-14
CNNHD2767-14
CNSIA399-15
CNSIA730-15
CNVUA939-14
CNVUB083-14
CNWAC2293-14
COLNF062-14
COLNF1008-14
COLNF1041-14
COLNF1042-14
COLNF1044-14
COLNF1187-14
COLNF1769-15
COLNF1836-15
COLNF1856-15
COLNF1898-15
COLNF334-14
COLNF335-14
COLNF342-14
COLNF344-14
COLNF351-14
COLNF366-14
COLNF428-14
COLNF439-14
COLNF500-14
COLNF533-14
COLNF534-14
COLNF542-14
COLNF648-14
COLNF654-14
COLNF784-14
COLNF803-14
COLNF859-14
COLNF861-14
COLNF865-14
COLNF872-14
COLNF900-14
COLNF928-14
COLNF946-14
GMOCL1561-15
GMONJ132-15
GMONJ156-15
GMOPK1243-15
GMOWJ271-15
LFCST117-14
POSPA731-15
POSPA733-15
POSPA756-15
POSPA953-15
POSPB817-15
POSPE1064-15
POSPF904-15
POSPH794-15
POSPH811-15
RRMFG2310-15
RRMFG2781-15
RRSSA2266-15
UAMIC2365-14
CNBFF288-15
CNBFL336-15
CNGAL068-15
CNGCA025-15
CNGCB085-15
CNGCC052-15
CNGCC578-15
CNGCF1070-15
CNGCF1073-15
CNGSA441-15
CNGSB071-15
CNGSB083-15
CNGSB4164-15
CNGSD9190-15
CNGSD9201-15
CNGSE3365-15
CNGSE3376-15
CNGSG002-15
CNGSI398-15
CNGSI407-15
CNRGA031-15
CNRGA033-15
CNRGA140-15
CNRGA147-15
RRSSA2299-15
RRSSA3966-15
RRSSC1249-15
RRSSC1256-15
RRSSC1658-15
RRSSC223-15
RRSSC228-15
RRSSC230-15
RRSSC231-15
RRSSC2532-15
RRSSC262-15
RRSSC3383-15
RRSSC3736-15
RRSSC4856-15
RRSSC981-15
SSECC609-15
SSECC647-15
SSGIA5618-15
SSGIB1727-15
SSGLC1783-15
SSGLC1816-15
SSGLC1867-15
SSGLC2019-15
SSGLC2055-15
SSGLC2096-15
SSGLC2136-15
SSGLC2417-15
SSKJA1744-14
SSKJB200-14
SSKJB3002-14
SSKOA1252-15
SSPEA829-15
SSPRC2092-15
SSROC5985-15
SSROC6014-15
SSROC7895-15
SSROC7931-15
SSROC9020-15
UAMIC2553-15
UAMIC3379-15
CNRGA453-15
CNRGB322-15
CNRGB595-15
CNRGB599-15
CNRGC088-15
CNRGE505-15
CNRGK392-15
CNRGL053-15
CNRGL102-15
CNRGN030-15
CNRVC129-15
CNRVC141-15
CNSIC018-15
CNSIE2139-15
CNSIE2165-15
CNTIA1496-15
CNTIA1516-15
CNTIB1078-15
CNTIB1091-15
CNTIB1132-15
CNTIB999-15
CNTIC5214-15
CNTIC5230-15
CNTIC5235-15
CNTIC6145-15
CNTIC6153-15
CNTID3539-15
CNTID3596-15
CNTID3664-15
CNTID3708-15
CNTID3775-15
CNTID3792-15
CNTID5148-15
CNTID5209-15
CNTIE1348-15
CNTIE166-15
CNTIF2242-15
CNTIF2249-15
CNTIF2299-15
CNTIG162-15
CNTIH2578-15
CNTIH2603-15
CNTIH2632-15
CNTII057-15
CNTII736-15
CNTIJ643-15
COLNF1585-15
COLNF1702-15
COLNF1958-15
COLNF2141-15
COLNF2207-15
COLNF2208-15
COLNF2347-15
COLNF2405-15
COLNF2421-15
COLNF2458-15
COLNF2694-15
COLNF2847-15
RRBGA046-15
RRBGA059-15
RRBGA067-15
RRMFA189-15
RRMFB531-15
RRMFB575-15
RRMFB556-15
RRMFB567-15
RRMFB587-15
RRMFC1282-15
RRMFC1311-15
RRMFC1997-15
RRMFC671-15
RRMFC678-15
RRMFC686-15
RRMFD1673-15
RRMFE2453-15
RRMFG1753-15
RRMFG2373-15
RRMPC1009-15
RRMPE366-15
SMTPL007-15
SMTPL149-15
SMTPL1793-15
SMTPL2049-15
SMTPL2104-15
SMTPL2385-15
SMTPL2392-15
SMTPL2554-15
SMTPL2656-15
SMTPL3763-15
SMTPL3799-15
SMTPL4368-15
SMTPL4909-15
SMTPL5115-15
SMTPL607-15
SMTPL7058-15
SMTPL7390-15
SMTPL7406-15
SMTPL750-15
SMTPL7679-15
SMTPL7871-15
SMTPL8059-15
SMTPL8218-15
SMTPL8244-15
SMTPL8606-15
SMTPL8784-15
SMTPL8788-15
SMTPL8909-15
SMTPL9284-15
SMTPL9296-15
SMTPL9853-15
SMTPM051-15
SMTPM2078-15
SMTPM2918-15
SMTPM3025-15
SMTPM3763-15
SMTPM4097-15
SMTPM411-15
SMTPM4119-15
SMTPM6079-15
SMTPM612-15
SMTPM6192-15
SMTPM6476-15
SSGBA5431-14
SSGBC2688-14
SSGBC2693-14
SSKJA2381-14
SSPEA1438-15
WASPS514-15
COLNF2850-15
GMONB122-15
GMONB151-15
GMONB421-15
GMONF1118-15
GMONF1201-15
HMCOC677-09
LFCAB070-15
LFCAB089-15
LYMAB2178-15
LYMAB2266-15
LYMAB3373-15
LYMAB3383-15
LYMAB3688-15
LYMAB3775-15
LYMAB3830-15
LYMAB3881-15
LYMAC485-15
LYMAC699-15
LYMAC804-15
POBGA557-15
SSBCA1156-15
SSBCA1161-15
SSBCA1307-15
SSBCA2914-15
SSBCA4625-15
SSBCA4855-15
SSBCA4987-15
SSBCA5658-15
SSBCA5661-15
SSECC979-15
SSGIA5335-15
SSGIB4392-15
SSGIB4394-15
SSGIB4398-15
SSGIB4432-15
SSGIC4406-15
SSGIC4550-15
SSGLB2002-15
SSGLB2934-15
SSKNA5611-15
SSKNA5637-15
SSKNA9144-15
SSKNA9208-15
SSKNA9261-15
SSKNA9324-15
SSKUB3592-15
SSKUB367-15
SSKUC2859-15
SSKUC2863-15
SSPEA1436-15
SSPPA1506-15
TWCOL084-09
TWCOL312-09
TWCOL320-09
UAMIC2518-15
UAMIC2529-15
UAMIC2570-15
UAMIC2625-15
UAMIC2647-15
UAMIC2718-15
UAMIC2733-15
UAMIC2858-15
UAMIC2917-15
GMOAG337-15
GMOAG380-15
GMOEF1343-15
GMOEF1369-15
GMOJG100-15
GMOJG102-15
GMOJG251-15
GMOUF364-15
GMOUF387-15
GMOUF412-15
GMOUF467-15
RRSSC6015-15
RRSSC7013-15
RRSSC7037-15
RRSSC7274-15
[truncated: 81,906 more rows]
